# Supplementary material for: PknG senses amino acid availability to control metabolism and virulence of Mycobacterium tuberculosis
Source: PLoS Pathog. 2017 May 17;13(5):e1006399. doi: 10.1371/journal.ppat.1006399 (PMC5448819; doi:10.1371/journal.ppat.1006399)
Supplement: S6 Table — (XLSX) [file ppat.1006399.s006.xlsx]

## Sheet: metabolite FC and p values GarA
Comparison of the concentrations of intracellular metabolites in wild type compared and mutant M. smegmatis, as measured by mass spectrometry
			effect of garA deletion		reintroduction of garA		unphosphorylatable GarA		unphosphorylatable GarA
			ΔgarAMs vs WT		ΔgarAMs + garA vs WT		ΔgarAMs + truncated garA vs WT		ΔgarAMs + garA EAAS vs WT
			Change	q-value	Change	q-value	Change	q-value	Change	q-value
Ion MZ	KEGG ID	Annotation	Fold-Change	adjusted q-value	Fold-Change	adjusted p value	Fold-Change	adjusted p value	Fold-Change	adjusted p value
57.9759	tcynt	Thiocyanate	0.863748	0.643888	0.816266	0.457369	0.442542	0.007819	0.468478	0.011749
58.0304	ad	acetamide	0.99789	0.986562	0.901768	0.562034	1.15694	0.288775	1.0897	0.632372
59.014	ac;gcald	Acetate;Glycolaldehyde	0.967959	0.929403	1.02772	0.911302	0.825207	0.271253	0.86567	0.421922
61.9884	no3	Nitrate	0.924993	0.359754	0.940392	0.405754	1.03689	0.490258	1.13029	0.056647
72.9932	glx	Glyoxylate	1.19721	0.410445	1.10515	0.537074	0.94747	0.714486	0.995117	0.971575
73.0296	lald-L;ppa	L-Lactaldehyde;Propionate (n-C3:0)	0.788172	0.000591	0.862276	0.014624	1.07782	0.232058	1.01303	0.795054
74.0249	gly	Glycine	0.94711	0.735925	1.00447	0.973363	0.729934	0.006944	0.722854	0.007671
75.0087	glyclt	Glycolate	0.976637	0.879158	0.98077	0.863548	1.05388	0.59278	1.04657	0.654353
88.0406	ala-B;ala-D;ala-L	beta-Alanine;D-Alanine;L-Alanine	0.734191	0.000978	1.08462	0.112064	1.07174	0.165694	1.15023	0.004189
89.0245	lac-L	L-Lactate	1.03318	0.254646	1.11384	0.051087	1.03978	0.124749	1.09985	0.278623
91.0402	glyc	Glycerol	0.904012	0.603152	1.29712	0.064515	1.00001	0.999937	1.13306	0.203783
96.9598	so4	Sulfate	0.987521	0.940371	1.24592	0.063541	0.851183	0.046053	1.00534	0.942538
96.9698	pi	Phosphate	0.917389	0.669346	1.2829	0.130363	0.771496	0.065623	0.949608	0.666901
101.024	2mop;2obut;acac;sucsal	2-Methyl-3-oxopropanoate;2-Oxobutanoate;Acetoacetate;Succinic semialdehyde	0.978112	0.724785	1.40426	0.000641	1.05429	0.206688	1.04602	0.344517
102.056	4abut	4-Aminobutanoate	0.570363	3e-06	1.14027	0.02053	1.4237	2.7e-05	1.35877	5.3e-05
103.04	bhb	(R)-3-Hydroxybutanoate	0.994776	0.945098	1.05999	0.478452	1.14223	0.038715	1.10794	0.051787
104.035	ser-D;ser-L	D-Serine;L-Serine	0.674308	0.004592	0.975335	0.660348	0.953881	0.293847	0.967764	0.540559
105.019	glyc-R	(R)-Glycerate	0.917942	0.203873	1.19078	0.004938	1.01752	0.737485	1.06297	0.418407
112.04	1pyr5c	1-Pyrroline-5-carboxylate	1.00377	0.958356	1.13832	0.055833	1.15844	0.013706	1.09804	0.170244
114.056	pro-L	L-Proline	0.925681	0.253692	1.23629	0.000339	1.57649	0	1.44077	6e-06
115.004	fum	Fumarate	0.993085	0.945261	0.956215	0.379208	0.969293	0.603097	0.962281	0.457915
115.04	3mob	3-Methyl-2-oxobutanoate	0.947916	0.371113	1.15605	0.018879	0.931281	0.128778	0.910393	0.171392
116.035	aspsa	L-Aspartate 4-semialdehyde	1.31449	0.066133	0.916723	0.356972	1.14984	0.123807	1.21578	0.022186
116.05	indole	Indole	1.00678	0.946584	0.952355	0.551835	1.05146	0.403362	1.04645	0.459955
116.072	glyb;val-L	Glycine betaine;L-Valine	1.00339	0.978776	1.17255	0.000841	1.33057	0.000115	1.37795	0
117.019	succ	Succinate	0.692908	0.000279	0.744363	0.001719	1.16621	0.031985	0.986439	0.839339
118.051	hom-L;thr-L	L-Homoserine;L-Threonine	0.714167	0.054353	1.16033	0.002162	1.36085	0.000117	1.34021	2e-06
119.05	pacald	Phenylacetaldehyde	1.20267	0.060959	1.21525	0.020872	1.44736	7.8e-05	1.59401	0.002712
121.04	ncam	Nicotinamide	0.957778	0.479153	1.06709	0.1618	0.804414	9.2e-05	0.789928	5.9e-05
122.025	nac	Nicotinate	0.970329	0.662229	0.87598	0.022138	0.942681	0.161059	0.965583	0.48162
125.036	thym	Thymine	0.951139	0.292686	1.16115	0.026219	1.18476	0.004321	1.17884	0.026041
128.035	5oxpro;glutrna	5-Oxoproline;L-Glutamyl-tRNA(Glu)	0.636536	3e-06	1.14056	0.016823	1.37296	1e-06	1.3138	1e-06
129.056	3mop;4mop	(S)-3-Methyl-2-oxopentanoate;4-Methyl-2-oxopentanoate	0.982968	0.890083	1.09938	0.175818	0.850411	0.036016	0.852008	0.091988
130.051	5aop;glu1sa;glu5sa	5-Amino-4-oxopentanoate;L-Glutamate 1-semialdehyde;L-Glutamate 5-semialdehyde	0.894618	0.158607	0.977838	0.798319	1.13124	0.116555	1.18838	0.005723
130.088	ile-L;leu-L	L-Isoleucine;L-Leucine	0.8754	0.116267	1.09475	0.026117	1.15202	0.002807	1.12085	0.005269
131.035	4h2opntn;alac-S	4-Hydroxy-2-oxopentanoate;(S)-2-Acetolactate	1.09183	0.084156	1.06083	0.118142	1.11728	0.001483	1.06704	0.356276
131.045	asn-L	L-Asparagine	0.974762	0.748296	1.05715	0.389119	0.877983	0.03254	0.89376	0.073446
131.083	orn	Ornithine	0.906261	0.372669	1.29088	0.000359	1.61898	0	1.57087	2e-06
132.03	asp-L	L-Aspartate	0.629242	0.001083	1.09511	0.066078	1.18173	0.002758	1.28106	0.000239
133.014	mal-L	L-Malate	0.825494	0.144909	0.742237	0.031449	1.07337	0.4543	1.11038	0.248267
133.051	23dhmb;dxyl	(R)-2,3-Dihydroxy-3-methylbutanoate;1-deoxy-D-xylulose	0.862814	0.007616	0.991413	0.795817	0.937874	0.105575	0.978397	0.443749
134.047	ade	Adenine	1.04624	0.523794	1.22862	4e-06	1.20201	0.00012	1.3024	0.000241
135.031	hxan	Hypoxanthine	0.996186	0.977533	0.97861	0.836399	1.16659	0.066812	2.83398	0.125513
135.045	pac	Phenylacetic acid	0.885482	0.48206	1.01493	0.913566	0.820347	0.145708	0.808773	0.144733
138.067	4ahmmp	4-Amino-5-hydroxymethyl-2-methylpyrimidine	0.948091	0.48841	0.966062	0.425673	0.581903	0	0.564554	0
138.98	actp	Acetyl phosphate	1.0234	0.848872	1.05065	0.268637	1.11785	0.013722	1.1835	0.002439
139.976	cbp	Carbamoyl phosphate	0.954791	0.525607	0.871419	0.041683	0.945888	0.287655	0.927213	0.203899
143.108	octa	octanoate (n-C8:0)	1.08941	0.502749	0.951071	0.652842	0.994486	0.979747	1.14789	0.59778
145.014	akg	2-Oxoglutarate	1.16124	0.320344	2.24481	0.000653	1.18163	0.055429	1.0564	0.537317
145.051	2ahbut;2dhp	(S)-2-Aceto-2-hydroxybutanoate;2-Dehydropantoate	1.12636	0.099746	1.04496	0.392022	1.1197	0.04175	1.18867	0.209464
145.062	gln-L	L-Glutamine	0.990944	0.949159	1.45285	1e-06	1.77885	2.2e-05	1.73932	1e-06
146.046	acser;glu-D;glu-L	O-Acetyl-L-serine;D-Glutamate;L-Glutamate	0.555172	6e-06	1.12806	0.051779	1.39798	2.4e-05	1.32766	6e-05
147.066	23dhmp;pant-R	(R)-2,3-Dihydroxy-3-methylpentanoate;(R)-Pantoate	1.27336	0.449481	0.959752	0.782897	0.628206	0.013315	0.525206	0.005064
149.045	arab-D;arab-L;rbl-D;rbl-L;rib-D;xyl-D;xylu-D	D-Arabinose;L-Arabinose;D-Ribulose;L-Ribulose;D-Ribose;D-Xylose;D-Xylulose	1.06633	0.601316	1.07095	0.357047	1.119	0.028813	1.09763	0.10691
150.986	dttOX	Oxidized dithiothreitol	1.34342	0.029964	1.26427	0.106688	1.30394	0.081669	1.45453	0.074801
151.026	xan	Xanthine	1.0611	0.435632	1.02191	0.757387	0.960369	0.542603	2.3693	0.286046
154.062	his-L	L-Histidine	0.827917	0.258555	1.18565	0.008914	1.13571	0.050156	1.25693	0.002698
154.975	2pglyc	2-Phosphoglycolate	0.637084	0.000383	0.822265	0.008707	1.10998	0.159093	1.07856	0.193119
157.026	dhor-S	(S)-Dihydroorotate	1.10749	0.349677	1.01174	0.916713	1.11357	0.144796	1.17223	0.02658
157.05	2ippm	2-Isopropylmaleate	0.777029	0.005712	1.01182	0.882239	0.639867	0.002277	0.66526	0.015601
159.078	alaala	D-Alanyl-D-alanine	0.705563	0.012015	1.30121	0.000301	1.51046	7e-06	1.30294	0.000242
160.061	achms	O-Acetyl-L-homoserine	0.732516	0.346259	0.880922	0.411021	3.69028	0.000263	1.86878	0.003728
161.045	glycogen	glycogen	0.898723	0.307506	1.15135	0.109612	0.746378	0.009759	0.779968	0.022723
163.04	phpyr	Phenylpyruvate	0.968615	0.702644	1.03228	0.714016	1.12939	0.072589	1.11974	0.129978
164.072	phe-L	L-Phenylalanine	0.848648	0.112983	0.977167	0.395712	1.05392	0.18694	1.05251	0.056158
166.051	pydx	Pyridoxal	0.948511	0.404771	0.926974	0.027573	0.785574	0.000118	0.837009	0.000498
166.975	pep	Phosphoenolpyruvate	0.809868	0.030686	1.08085	0.488455	0.99633	0.975708	1.05696	0.538782
167.081	pydam	Pyridoxamine	0.86135	0.041637	0.944922	0.377684	0.867284	0.032478	0.881185	0.073574
168.066	pydxn	Pyridoxine	0.845417	0.20405	1.21585	0.109545	1.14393	0.12424	1.2658	0.008539
168.99	dhap;g3p	Dihydroxyacetone phosphate;Glyceraldehyde 3-phosphate	0.948263	0.390252	0.984903	0.821157	1.14819	0.009478	1.22681	0.000236
171.006	glyc3p	Glycerol 3-phosphate	0.646874	0.000134	0.81911	0.001764	0.956569	0.279417	0.940536	0.16062
171.029	3dhsk	3-Dehydroshikimate	0.844708	0.066817	1.05795	0.501067	1.02489	0.721565	1.07098	0.309189
171.139	dca	Decanoate (n-C10:0)	1.18276	0.525224	0.853581	0.327855	1.09299	0.602727	0.976977	0.90956
172.061	acg5sa	N-Acetyl-L-glutamate 5-semialdehyde	0.935421	0.289968	1.08104	0.047529	0.909598	0.014064	0.933383	0.073864
173.093	acorn	N2-Acetyl-L-ornithine	0.710865	0.043246	1.28067	0.000475	1.90535	0	1.87693	1e-06
174.088	citr-L	L-Citrulline	0.86748	0.119418	1.34343	1.2e-05	1.72731	0	1.68649	1e-06
175.036	cbasp	N-Carbamoyl-L-aspartate	0.709749	0.000191	1.03369	0.580787	1.28575	0.000119	1.21931	0.001162
175.061	3c2hmp;3c3hmp	3-Carboxy-2-hydroxy-4-methylpentanoate;3-Carboxy-3-hydroxy-4-methylpentanoate	0.692603	0.074338	1.24593	0.1059	0.716755	0.042893	0.61606	0.014973
177.04	3ddgc	3-Dehydro-2-deoxy-D-gluconate	0.876403	0.236495	1.16046	0.050673	1.18432	0.043557	1.24068	0.004935
179.032	34hpp	3-(4-Hydroxyphenyl)pyruvate	1.14252	0.255265	1.16905	0.040032	0.861829	0.011304	0.926455	0.191083
179.056	2dglcn;gal;glc-D;inost;man	2-Deoxy-D-gluconate;D-Galactose;D-Glucose;myo-Inositol;D-Mannose	0.964555	0.84012	1.4356	0.000349	0.989515	0.86991	1.10987	0.151443
180.066	tyr-L	L-Tyrosine	0.76786	0.004458	0.965445	0.363841	0.923748	0.053221	0.946808	0.248075
182.97	3php	3-Phosphohydroxypyruvate	0.925119	0.545944	1.55996	0.000638	0.867162	0.053985	0.877359	0.094644
184.002	pser-L	O-Phospho-L-serine	0.505057	0.00013	1.08903	0.28416	1.35409	0.000173	1.37677	0.000228
184.985	2pg;3pg	D-Glycerate 2-phosphate;3-Phospho-D-glycerate	0.710664	0.06629	1.44361	0.014145	0.863223	0.259064	0.934074	0.597332
186.114	8aonn	8-Amino-7-oxononanoate	1.38909	0.322321	0.977774	0.914685	0.877095	0.426514	1.09436	0.756488
187.04	phthcl	phthiocol (oxidized)	0.917184	0.198101	0.905607	0.133735	0.932998	0.235327	0.989612	0.821532
188.056	acglu	N-Acetyl-L-glutamate	0.782855	0.049346	1.25389	0.019815	1.31133	0.005241	1.23835	0.037955
189.088	26dap-LL;26dap-M	LL-2,6-Diaminoheptanedioate;meso-2,6-Diaminoheptanedioate	0.484971	6e-06	0.968414	0.390518	1.17164	0.004301	1.08581	0.056603
191.02	cit;icit	Citrate;Isocitrate	1.0739	0.703046	1.10986	0.535923	0.856657	0.217091	1.08704	0.462906
193.036	5dglcn	5-Dehydro-D-gluconate	1.00867	0.904428	0.96711	0.438213	0.751523	3e-06	0.786052	1.5e-05
195.05	glcn	D-Gluconate	0.99411	0.956419	1.29966	0.000376	1.22688	0.004369	1.26857	0.001764
198.017	phom	O-Phospho-L-homoserine	0.816342	0.09918	0.880948	0.038562	1.06496	0.176447	1.05951	0.140649
199.002	e4p	D-Erythrose 4-phosphate	1.02202	0.760315	1.1243	0.035049	1.16458	0.026794	1.28071	0.000853
199.171	ddca	Dodecanoate (n-C12:0)	1.05038	0.882071	1.00719	0.976395	0.787839	0.222465	0.818928	0.321994
202.049	indpyr	Indolepyruvate	0.845994	0.078236	0.981967	0.780598	1.27723	0.000471	1.16878	0.005493
203.033	dhna	1,4-Dihydroxy-2-naphthoate	0.895427	0.158753	0.977348	0.661989	1.01476	0.720381	1.0452	0.478125
203.083	trp-L	L-Tryptophan	1.03172	0.668386	0.952657	0.339345	0.864773	0.005473	0.886214	0.012591
204.053	lpam	Lipoamide	0.856842	0.174765	0.974776	0.761014	0.789294	0.008296	0.743511	0.003713
205.035	mcit	Methylcitrate	1.01082	0.945952	1.06197	0.40905	1.03605	0.481005	0.978096	0.775403
206.069	dhlam	Dihydrolipoamide	0.856817	0.167866	0.975766	0.846703	0.900927	0.246608	0.888576	0.226638
212.98	ohpb	2-Oxo-3-hydroxy-4-phosphobutanoate	0.8393	0.176692	0.89525	0.324007	1.00117	0.990181	0.918331	0.375515
213.016	2dr1p;2dr5p;dxyl5p	2-Deoxy-D-ribose 1-phosphate;2-Deoxy-D-ribose 5-phosphate;1-deoxy-D-xylulose 5-phosphate	0.860708	0.104088	1.00027	1	1.16399	0.04092	1.11102	0.144051
213.125	dtbt	Dethiobiotin	0.950559	0.515944	1.04672	0.484343	1.03384	0.607962	1.01468	0.872967
214.049	g3pe	sn-Glycero-3-phosphoethanolamine	0.522977	0	0.847643	0.000857	0.770261	0.000116	0.72596	3e-06
215.032	2me4p	2-C-methyl-D-erythritol 4-phosphate	1.07615	0.748061	1.29588	0.119821	0.705174	0.002929	0.907737	0.457137
218.034	4ampm	4-Amino-2-methyl-5-phosphomethylpyrimidine	0.988019	0.932615	1.07586	0.189122	0.966901	0.552251	1.01527	0.851164
218.066	suchms	O-Succinyl-L-homoserine	0.918444	0.485646	0.941257	0.261804	0.787462	0.001121	0.770137	0.000667
218.104	pnto-R	(R)-Pantothenate	0.521559	0.113528	0.492101	0.083492	0.513084	0.069703	0.504187	0.075257
220.049	hisp	L-Histidinol phosphate	0.837604	0.010061	0.968029	0.620253	0.743397	0.000154	0.754128	9.9e-05
221.046	sucbz	o-Succinylbenzoate	0.987941	0.846146	1.08988	0.085952	0.99675	0.959834	1.09335	0.175841
224.056	4adcho	4-amino-4-deoxychorismate	0.926524	0.379069	0.969409	0.661614	0.779028	0.013192	0.743422	0.020417
225.039	chor;ichor;pphn	chorismate;Isochorismate;Prephenate	1.0432	0.526175	1.07531	0.266913	1.15235	0.029038	1.16126	0.018868
228.028	pram	5-Phospho-beta-D-ribosylamine	0.990098	0.948628	1.10691	0.265919	0.728471	0.005009	0.870544	0.172289
229.011	r1p;r5p;ru5p-D;ru5p-L;xu5p-D	alpha-D-Ribose 1-phosphate;alpha-D-Ribose 5-phosphate;D-Ribulose 5-phosphate;L-Ribulose 5-phosphate;D-Xylulose 5-phosphate	0.890608	0.258241	1.15501	0.068691	1.48199	2.9e-05	1.5672	8e-06
231.098	sucorn	N2-Succinyl-L-ornithine	0.809877	0.015794	1.1825	0.011024	1.29961	2e-06	1.47084	0
241.083	thymd	Thymidine	0.872188	0.175165	1.01097	0.856394	1.03689	0.361103	1.04873	0.240772
242.076	cytd	Cytidine	0.879994	0.445652	1.00951	0.903975	0.980498	0.711665	0.908536	0.096919
243.027	fc1p	L-Fuculose 1-phosphate	0.913693	0.261717	0.99441	0.91561	0.977467	0.453034	1.07793	0.182312
243.061	uri	Uridine	0.774727	0.093389	0.895923	0.310095	0.851937	0.11286	0.852761	0.131147
244.997	dmpp;ipdp	Dimethylallyl diphosphate;Isopentenyl diphosphate	0.950156	0.458331	1.01337	0.840459	1.05875	0.254092	1.03167	0.637106
246.017	pydx5p	Pyridoxal 5'-phosphate	1.02669	0.727819	1.03601	0.691981	1.93194	0	1.91186	0
246.061	sucglu	N2-Succinyl-L-glutamate	0.931116	0.463798	1.09219	0.217639	1.12531	0.209478	1.13088	0.077303
248.033	pdx5p	Pyridoxine 5'-phosphate	0.835183	0.070214	1.0582	0.507231	1.08418	0.304055	1.08206	0.377817
248.08	adhlam	S-Acetyldihydrolipoamide	0.914095	0.403134	0.955328	0.579904	0.766724	0.008899	0.838175	0.129462
249.113	q	Ubiquinone	0.926647	0.443869	0.964512	0.634074	0.836104	0.035233	0.944058	0.628912
250.093	dad-2	Deoxyadenosine	0.877386	0.203578	1.04083	0.536565	1.07772	0.281905	1.04168	0.580053
251.13	qh2	Ubiquinol	0.926493	0.480306	1.03579	0.701111	0.912032	0.307191	1.00358	0.969054
253.01	skm5p	Shikimate 5-phosphate	0.841563	0.001114	1.03465	0.398525	0.984849	0.624167	0.911487	0.025984
253.218	hdcea	Hexadecenoate (n-C16:1)	0.814862	0.01219	0.859521	0.123496	0.694121	0.000366	0.769903	0.002349
254.087	dhnpt	Dihydroneopterin	0.900412	0.548258	1.16032	0.090843	0.739631	0.00369	0.831162	0.025778
257.006	6pgl	6-phospho-D-glucono-1,5-lactone	1.04977	0.69228	1.00172	0.988526	0.900507	0.40969	1.02327	0.80239
258.038	gam1p;gam6p	D-Glucosamine 1-phosphate;D-Glucosamine 6-phosphate	1.37057	0.000948	1.2003	0.026459	0.551269	4.3e-05	0.684873	0.000557
259.022	f6p;g1p;g6p;gal1p;man1p;man6p;mi1p-D;mi3p-D;mi4p-D	D-Fructose 6-phosphate;D-Glucose 1-phosphate;D-Glucose 6-phosphate;alpha-D-Galactose 1-phosphate;D-Mannose 1-phosphate;D-Mannose 6-phosphate;1D-myo-Inositol 1-phosphate;1D-myo-Inositol 3-phosphate;1D-myo-Inositol 4-phosphate	0.954652	0.648103	1.00001	0.999787	1.06892	0.186815	1.12954	0.008512
260.995	h2mb4p	1-hydroxy-2-methyl-2-(E)-butenyl 4-diphosphate	1.06104	0.321085	1.06975	0.356153	0.797968	2.8e-05	0.855786	0.002746
264.95	13dpg	3-Phospho-D-glyceroyl phosphate	0.898531	0.066896	1.02218	0.677259	0.864737	0.003397	1.02066	0.644745
266.068	rhcys	S-Ribosyl-L-homocysteine	1.05048	0.645241	1.18083	0.100374	1.07829	0.409884	1.05921	0.539056
275.016	6pgc	6-Phospho-D-gluconate	1.02485	0.815775	1.37443	0.003046	1.04721	0.451126	1.17355	0.020414
276.987	2mecdp	2-C-methyl-D-erythritol 2,4-cyclodiphosphate	0.914558	0.242665	1.07351	0.273588	1.16477	0.017879	1.16495	0.005464
277.126	ptth	Pantetheine	0.864497	0.095614	0.901177	0.200813	0.801754	0.029516	0.894161	0.182017
281.249	ocdcea	octadecenoate (n-C18:1)	0.861371	0.042572	0.917187	0.231171	0.724614	4.1e-05	0.822957	0.009025
282.083	gsn	Guanosine	1.0132	0.918641	0.916861	0.249915	0.911991	0.121008	0.901172	0.095139
283.066	xtsn	Xanthosine	0.82919	0.166657	1.31979	0.16695	0.93711	0.497696	1.18166	0.277336
285.049	gar	N1-(5-Phospho-D-ribosyl)glycinamide	0.475375	2e-06	0.883709	0.07554	0.944488	0.3605	0.978352	0.654382
287.015	2dda7p	2-Dehydro-3-deoxy-D-arabino-heptonate 7-phosphate	0.970447	0.689492	1.24893	0.003552	1.11059	0.024317	1.14567	0.007494
288.073	sl2a6o	N-Succinyl-2-L-amino-6-oxoheptanedioate	0.613479	0.000139	0.930974	0.35659	1.31048	0.002955	1.11582	0.125688
289.032	s7p	Sedoheptulose 7-phosphate	1.08231	0.212196	1.10525	0.051652	1.13348	0.010654	1.22243	8.2e-05
294.048	air	5-amino-1-(5-phospho-D-ribosyl)imidazole	0.927575	0.503464	1.35864	0.008689	1.24883	0.013404	1.25001	0.003863
296.083	5mta	5-Methylthioadenosine	0.959464	0.66454	1.28867	0.000417	1.35437	1.9e-05	1.34362	6e-06
297.281	m1ocdca;mocdca	methyl octadecanoate;10-methylstearic acid	0.864748	0.25714	0.738411	0.021457	0.919693	0.357414	1.00638	0.946669
298.001	2mahmp	2-Methyl-4-amino-5-hydroxymethylpyrimidine diphosphate	1.00606	0.946471	1.2495	0.019355	1.03949	0.521549	1.09028	0.181733
298.071	4ppan	D-4'-Phosphopantothenate	0.877291	0.086	0.930494	0.230857	0.956394	0.382576	0.973392	0.70487
300.049	acgam1p;acgam6p	N-Acetyl-D-glucosamine 1-phosphate;N-Acetyl-D-glucosamine 6-phosphate	1.24831	0.112579	1.13776	0.017201	0.647691	0	0.776557	1e-06
306.049	dcmp	dCMP	0.854733	0.119388	1.14852	0.12252	0.826898	0.040741	0.782966	0.025894
307.03	dump	dUMP	0.82666	0.029326	0.975913	0.70153	1.01757	0.712885	0.938493	0.20543
312.06	fpram	2-(Formamido)-N1-(5-phospho-D-ribosyl)acetamidine	0.711926	0.003937	1.04311	0.537246	1.20962	0.001189	1.21091	0.013165
313.044	fgam	N2-Formyl-N1-(5-phospho-D-ribosyl)glycinamide	0.611578	6e-06	0.92304	0.144507	1.08908	0.117195	1.09102	0.075386
321.112	ptcys	N-Pantothenoylcysteine	0.61164	0.002775	0.784203	0.089773	0.752698	0.014591	0.836979	0.091454
322.044	cmp	CMP	0.795972	0.066383	1.28217	0.020295	0.713834	0.007082	0.73247	0.01075
323.027	psd5p;ump	Pseudouridine 5'-phosphate;UMP	0.7729	0.000771	1.07177	0.208773	0.925997	0.224974	0.935392	0.166753
325.312	marach	methyl arachidic acid	1.12088	0.702373	1.48696	0.06659	1.86046	0.00662	1.04061	0.897786
328.045	camp	cAMP	0.619076	0.000721	0.80905	0.000364	0.496844	0	0.603517	0
334.031	nicrnt	Nicotinate D-ribonucleotide	0.933514	0.483078	1.09224	0.342463	0.914673	0.35923	0.889654	0.270406
338.987	fdp	D-Fructose 1,6-bisphosphate	0.946792	0.664188	0.945753	0.581861	1.14865	0.095779	1.25386	0.020458
340.125	igam	1D-myo-inositol 2-deoxy-D-glucopyranoside	0.455019	0.000435	1.30366	0.019244	1.13853	0.216069	1.35778	0.008602
341.109	lcts;malt;tre	Lactose;Maltose;Trehalose	0.911575	0.461175	1.20857	0.000944	1.99424	1.8e-05	1.59822	4.6e-05
344.037	35cgmp	3',5'-Cyclic GMP	0.902991	0.128929	0.931819	0.226656	1.0251	0.703044	1.06101	0.188855
346.055	amp;dgmp	AMP;dGMP	0.79432	0.395181	2.31577	0.002224	0.776241	0.204946	0.709468	0.128974
347.04	imp	IMP	0.736419	0.000197	1.0839	0.090121	1.15569	0.003486	1.14244	0.007404
353.343	mbhn	methyl behenic acid	1.18849	0.635802	1.65442	0.033984	2.54494	0.001324	1.22654	0.582557
357.084	5prdmbz	N1-(5-Phospho-alpha-D-ribosyl)-5,6-dimethylbenzimidazole	0.970128	0.868694	0.837341	0.117749	0.701886	0.008893	0.710463	0.011736
362.05	gmp	GMP	0.713129	0.061605	1.18172	0.167965	0.797088	0.094503	0.734839	0.044211
363.035	xmp	Xanthosine 5'-phosphate	0.97818	0.832014	1.24453	0.012142	0.85957	0.094211	0.902538	0.19387
367.022	orot5p	Orotidine 5'-phosphate	0.947925	0.598423	1.151	0.052162	1.22329	0.004729	1.2396	0.00402
367.359	dmbhn;ttc	di-methyl behenic acid;tetracosanoate (n-C24:0)	0.900636	0.067307	0.882368	0.038246	0.858768	0.006176	0.875425	0.020304
375.131	ribflv	Riboflavin	1.08512	0.379252	0.906284	0.16146	0.568181	0.000101	0.521553	2.3e-05
381.123	frdp	Farnesyl diphosphate	0.857669	0.029395	0.945173	0.26704	0.983237	0.720317	1.00477	0.939774
381.375	tmbhn	tri-methyl behenic acid	1.16438	0.634517	1.53398	0.028098	2.35038	0.00225	1.26237	0.502874
382.135	iacgam	1D-myo-inositol 2-Acetamido-2-deoxy-D-glucopyranoside	0.574532	9e-06	1.06813	0.162399	1.28095	0.002295	1.26309	6.4e-05
383.115	ahcys	S-Adenosyl-L-homocysteine	0.807004	0.005713	1.15782	0.012023	1.24936	0.001293	1.16171	0.010788
386.015	dcdp	dCDP	0.779271	0.008683	1.22392	0.027921	1.00175	0.984766	0.976669	0.729001
388.943	arpp;prpp	5-phosphoarabinose pyrophosphate;5-Phospho-alpha-D-ribose 1-diphosphate	0.94184	0.567535	1.07267	0.301133	0.876156	0.007624	0.961256	0.612916
402.011	cdp	CDP	0.788851	0.000707	1.2176	0.029637	1.20247	7.7e-05	1.2284	0.001777
402.994	udp	UDP	0.728385	0.000458	1.29773	0.018262	1.09491	0.075541	1.12469	0.043888
409.406	tmlgnc	tri-methyl lignoceric acid	1.25673	0.526929	1.80766	0.018563	2.74604	0.001821	1.39145	0.441879
410.027	dadp	dADP	0.670384	0.000186	1.1856	0.023886	1.01867	0.731316	0.898899	0.077
423.031	thmpp	Thiamine diphosphate	0.85604	0.009871	0.962598	0.55048	0.964033	0.426162	0.991398	0.874712
423.422	tamlgnc	tri-methyl lignoceric acid	1.00664	0.92836	1.18687	0.090582	1.27088	0.116778	0.898549	0.358978
426.022	adp;dgdp;pap	ADP;dGDP;Adenosine 3',5'-bisphosphate	0.850149	0.094993	1.29695	0.012803	1.08192	0.210471	1.1116	0.120538
437.438	tmhexc	tri-methyl hexacosanoate	1.34767	0.479329	1.9488	0.02061	3.23973	0.001794	1.51743	0.394831
442.016	gdp	GDP	0.763834	0.00105	1.14949	0.107082	1.20387	0.001918	1.15336	0.015001
451.454	tamhexc	tetra-methyl hexacosanoate	0.928698	0.59028	1.04725	0.721485	1.1395	0.289937	1.02245	0.863597
452.28	2agpe160	2-Acyl-sn-glycero-3-phosphoethanolamine (n-C16:0)	0.643556	0.104157	0.77281	0.261698	0.671786	0.08892	0.981645	0.942192
455.101	fmn	FMN	1.05277	0.577881	1.18973	0.002393	1.58739	0.000121	1.31973	0.011868
462.068	dcamp	N6-(1,2-Dicarboxyethyl)-AMP	0.909165	0.301549	1.26119	0.006011	1.5203	2.4e-05	1.34255	0.000436
465.469	pmhexc	penta-methyl hexacosanoate	1.25428	0.562585	1.92933	0.019982	3.07376	0.00197	1.36534	0.478189
465.98	dctp	dCTP	0.73234	4e-05	1.00756	0.918848	1.16246	0.001209	1.22059	7.8e-05
481.478	phthdl	phthiodolone	1.05738	0.830625	1.32162	0.119082	1.40003	0.035417	1.55415	0.005939
481.977	ctp	CTP	0.8329	0.104993	0.843967	0.058475	1.32728	0.000861	1.46877	6.3e-05
482.075	23dhba	(2,3-Dihydroxybenzoyl)adenylate	0.925188	0.527115	1.24797	0.005034	1.24628	0.003522	1.26536	0.001892
482.96	utp	UTP	0.774885	0.024683	0.796812	0.031729	1.27743	0.003575	1.43612	0.000241
485.146	msh	mycothiol (reduced)	0.840664	0.513899	0.949982	0.83968	1.11848	0.458474	1.03347	0.834361
489.992	datp	dATP	0.792935	0.000754	0.982443	0.798241	1.15807	0.003455	1.16406	0.004846
493.501	pmocta	penta-methyl octacosanoate	1.17451	0.685803	1.85706	0.023209	2.77843	0.003552	1.38412	0.461971
493.986	ahdt	2-Amino-4-hydroxy-6-(erythro-1,2,3-trihydroxypropyl)dihydropteridine triphosphate	0.732545	0.001039	1.13428	0.035737	0.91124	0.075573	1.00643	0.919547
494.638	adocbi	Adenosyl cobinamide	1.01482	0.947385	0.893187	0.604161	1.26095	0.128422	1.03073	0.832173
505.988	atp;dgtp	ATP;dGTP	0.895032	0.257109	0.770114	0.00875	1.29792	0.000222	1.43672	1.4e-05
515.16	mshfald	mycothiol conjugated methanol	0.987674	0.877131	0.959416	0.490378	0.901106	0.001824	0.762374	0.000101
520.071	4c2me	4-(cytidine 5'-diphospho)-2-C-methyl-D-erythritol	0.811509	0.012752	1.15186	0.095179	1.14341	0.028273	1.06845	0.268153
521.982	gtp	GTP	0.756155	0.007635	0.72382	0.002951	1.34062	0.000238	1.41921	4.5e-05
545.173	tarab-D	tetra-arabinofuranoside	0.982612	0.799253	1.06165	0.213966	0.945318	0.166556	0.961393	0.144264
547.072	dtdprmn	dTDP-L-rhamnose	0.740835	0.000214	1.02931	0.644928	1.21357	0.002742	1.06987	0.192119
549.564	hpmtria	hepta-methyl triacontanoic acid (C30:0, plus 7 methyl branches)	1.24839	0.578706	1.79167	0.026123	2.69566	0.001629	1.28095	0.584687
558.065	prbamp	1-(5-Phosphoribosyl)-AMP	0.890456	0.262706	0.84244	0.050905	0.97014	0.709979	1.04568	0.582234
561.257	ppp9	Protoporphyrin	0.913891	0.383136	0.953016	0.433561	1.0666	0.278665	1.06587	0.244054
563.068	dtdpglu	dTDPglucose	0.774628	0.005728	0.944915	0.44968	1.04371	0.492556	1.06827	0.319089
565.048	udpg;udpgal;udpgalfur	UDPglucose;UDPgalactose;UDP-D-galacto-1,4-furanose	1.07827	0.350609	1.11127	0.125983	1.13394	0.006733	1.16777	0.000669
577.595	hpmdtria	hepta-methyl dotriacontanoic acid (7 methyl branches)	1.24374	0.580441	1.72664	0.05052	2.64039	0.002252	1.20817	0.65892
586.056	gdpddman	GDP-4-dehydro-6-deoxy-D-mannose	0.717879	0.035729	1.18134	0.030334	1.43613	7.7e-05	1.34261	0.000199
588.075	adpglc;gdpfuc	ADPglucose;GDP-L-fucose	0.893546	0.048751	1.05647	0.355703	1.22723	0.001331	1.07709	0.341661
600.043	2p4c2me	2-phospho-4-(cytidine 5'-diphospho)-2-C-methyl-D-erythritol	0.777823	0.010716	1.00737	0.955314	1.04177	0.520836	0.95204	0.456907
604.069	gdpmann	GDP-D-mannose	0.890601	0.026442	0.98777	0.900275	1.09294	0.022237	1.14087	0.010562
606.075	uacgam	UDP-N-acetyl-D-glucosamine	0.864617	0.01312	1.00943	0.901378	0.753511	3e-06	0.822401	0.000235
611.143	gthox	Oxidized glutathione	1.0248	0.547347	0.869855	0.012703	0.931537	0.089087	0.949502	0.29511
636.367	mstrACP	10methyl stearyoyl-ACP	1.17637	0.7455	0.812453	0.633937	1.11933	0.721188	1.02593	0.940881
659.307	cpppg1;cpppg3	Coproporphyrinogen I;Coproporphyrinogen III	1.21632	0.484519	0.830193	0.093277	1.12252	0.111838	1.2915	0.003675
662.101	nad	Nicotinamide adenine dinucleotide	0.85021	0.00976	1.04219	0.414059	1.14338	0.001002	1.18515	0.000564
675.216	bmnmsh	bimane conjugated mycothiol (mtb)	0.980429	0.913524	0.740672	0.080573	0.721946	0.031275	0.814571	0.171708
676.074	uaccg	UDP-N-acetyl-3-O-(1-carboxyvinyl)-D-glucosamine	0.950439	0.72617	1.07495	0.434828	0.771667	0.028122	0.990203	0.921914
681.914	gdptp	Guanosine 3'-diphosphate 5'-triphosphate	0.847979	0.514893	1.816	0.01795	1.10843	0.552988	1.07065	0.742912
686.139	dpcoa	Dephospho-CoA	0.897654	0.522125	1.03018	0.833613	0.972076	0.78113	0.960684	0.695561
690.509	pe160	phosphatidylethanolamine (dihexadecanoyl, n-C16:0)	0.882717	0.391786	1.20809	0.255664	1.61786	0.004441	1.52182	0.004828
694.089	ugmr	UDP-N-glycolylmuramate	0.859194	0.129173	1.07822	0.474528	1.18199	0.046221	1.10961	0.157897
700.345	phdcaACP	phenol palmitic acid ACP	0.521815	0.000491	0.655661	0.006572	0.64464	0.002541	0.715094	0.015789
721.431	octdp	all-trans-Octaprenyl diphosphate	0.990776	0.95973	1.25561	0.21438	1.19632	0.220266	1.40625	0.073885
721.505	pg160	Phosphatidylglycerol (dihexadecanoyl, n-C16:0)	0.73073	0.034339	0.525153	0.016954	0.619824	0.006578	0.501336	0.000716
725.55	q8	Ubiquinone-8	0.995151	0.982573	1.09206	0.717699	1.00351	0.990665	0.884515	0.564405
734.505	ps160	phosphatidylserine (dihexadecanoyl, n-C16:0)	0.876696	0.51863	1.00915	0.954617	1.07181	0.523465	1.21607	0.136352
742.067	nadp	Nicotinamide adenine dinucleotide phosphate	0.854131	0.008534	0.988351	0.884949	1.07766	0.062676	1.12696	0.011846
746.572	pe180	phosphatidylethanolamine (dioctadecanoyl, n-C18:0)	0.648605	0.041636	0.422221	0.00167	0.538045	0.000858	0.709035	0.024685
766.108	coa	Coenzyme A	0.816014	0.26676	0.917219	0.668076	0.781411	0.000323	0.931277	0.154629
777.599	decd_tb	(E,E,E,E,E,E,E,Z,Z) decaprenyl phosphate	0.47644	0.001888	0.835437	0.206544	0.85357	0.200325	1.10736	0.574871
784.149	fad	Flavin adenine dinucleotide oxidized	0.72963	0.021147	1.24088	0.047488	1.53965	0.00012	1.55164	0.000107
799.64	agdpcbi	Adenosine-GDP-cobinamide	0.836121	0.294055	0.586196	0.019713	0.386103	0.00067	0.510468	0.00418
801.472	pgp160	Phosphatidylglycerophosphate (dihexadecanoyl, n-C16:0)	0.498825	0.035417	0.800908	0.370867	0.639241	0.091178	0.800819	0.442615
808.12	accoa	Acetyl-CoA	0.566901	0.000441	0.509301	0.000404	1.13909	0.086833	1.19962	0.026151
809.515	ptd1ino160	phosphatidyl 1D myo inositol	0.937858	0.687323	1.2819	0.084002	1.13981	0.294348	1.14	0.269806
812.489	fmcbtt	Iron(II) mycobactin T	0.420784	0.001885	0.710692	0.051127	0.421804	0.001512	0.566895	0.006334
822.124	ppcoa	Propanoyl-CoA	0.776522	0.098342	1.06789	0.554061	1.26283	0.022257	1.26016	0.028705
827.266	maltpt	Maltopentaose	1.07791	0.521195	0.828972	0.063057	0.534126	0.000156	0.646799	0.001519
827.336	focytc	Ferrocytochrome c	1.54098	0.318692	0.700833	0.243342	1.24997	0.30741	1.15836	0.546037
828.519	mcbts	mycobactin S	0.815284	0.330295	0.645821	0.051367	0.749818	0.13094	0.593135	0.01896
845.658	udcpp	Undecaprenyl phosphate	0.796354	0.139828	0.708366	0.047962	0.373196	0.000191	0.649544	0.035076
877.431	hgbam	Hydrogenobyrinate a,c diamide	1.75054	0.160018	0.709592	0.187402	1.49415	0.028158	1.62354	0.011849
885.562	pgp190	Phosphatidylglycerophosphate (dituberculostearoyl, C19:0)	0.646357	0.000458	1.00647	0.951754	1.32721	0.007263	1.23487	0.004176
909.644	decda_tb;decdr_tb	decaprenylphosphoryl-beta-D-arabinofuranose;decaprenylphosphoryl-beta-D-5-ribose	0.69489	0.066964	0.91937	0.616797	0.862085	0.28882	1.13769	0.478581
914.512	prepphthACP	phenolic phthiocerol precursor bound ACP	1.10738	0.605658	1.32122	0.117175	0.969827	0.817552	1.22334	0.210713
939.652	decdman1p_tb	(E,E,E,E,E,E,E,Z,Z) decaprenyl mannose phosphate	0.783737	0.268304	1.23803	0.22772	0.916711	0.58682	1.23152	0.276994
969.282	mssg	mycothiol (oxidized - dimer)	1.05244	0.642159	0.957023	0.65456	1.20827	0.095515	1.07832	0.186862

## Sheet: metabolite FC and p values PknG
Comparison of the concentrations of intracellular metabolites in wild type compared and mutant M. smegmatis, as measured by mass spectrometry
			effect of pknG deletion		reintroduction of pknG
			ΔpknGMs vs WT		ΔpknGMs + pknG vs WT
			Change	q-value	Change	q-value
Ion MZ	KEGG ID	Annotation	Fold-change	adjusted p value	Fold-change	adjusted p value
57.0341	ppal	Propanal	0.827369	0.014564	0.816215	0.008989
57.9753	tcynt	Thiocyanate	0.6883	0.122627	0.56293	0.030154
59.0135	ac;gcald	Acetate;Glycolaldehyde	0.688878	0.034264	0.652644	0.0271
60.0442	etha	Ethanolamine	1.05137	0.878159	1.2426	0.312663
61.9881	no3	Nitrate	2.46815	0.000603	2.04891	0.022031
72.993	glx	Glyoxylate	0.960154	0.770485	1.15918	0.255256
73.0294	lald-L;ppa	L-Lactaldehyde;Propionate (n-C3:0)	1.34571	0.02049	1.29062	0.039268
74.0238	gly	Glycine	0.970619	0.864627	1.1203	0.33174
75.0084	glyclt	Glycolate	0.939267	0.589295	0.930976	0.594216
88.0402	ala-B;ala-D;ala-L	beta-Alanine;D-Alanine;L-Alanine	0.655511	0.014829	0.92944	0.583098
89.0242	lac-L	L-Lactate	1.30936	0.45634	0.755607	0.457359
91.04	glyc	Glycerol	0.16324	0.012812	0.221911	0.019219
96.9598	so4	Sulfate	0.768684	0.444952	0.531394	0.027483
96.9689	pi	Phosphate	0.445307	0.047611	0.334102	0.019738
100.078	betald	Betaine aldehyde	1.86587	0.040741	1.36171	0.230098
101.025	2mop;2obut;acac;sucsal	2-Methyl-3-oxopropanoate;2-Oxobutanoate;Acetoacetate;Succinic semialdehyde	1.35819	0.000604	1.02024	0.856425
102.056	4abut	4-Aminobutanoate	1.5436	0.004986	1.12544	0.293275
103.04	bhb	(R)-3-Hydroxybutanoate	1.15237	0.273019	1.09812	0.350339
104.035	ser-D;ser-L	D-Serine;L-Serine	1.19651	0.397873	1.20888	0.101435
105.019	glyc-R	(R)-Glycerate	1.23275	0.211207	0.968523	0.829873
111.02	ura	Uracil	0.778076	0.042204	0.965968	0.753095
112.04	1pyr5c	1-Pyrroline-5-carboxylate	0.809571	0.016756	0.898303	0.152735
114.056	pro-L	L-Proline	1.4623	0.0123	1.46809	0.005953
115.003	fum	Fumarate	0.965378	0.828124	1.13988	0.25912
115.04	3mob	3-Methyl-2-oxobutanoate	1.40318	0.011467	1.25514	0.029123
116.035	aspsa	L-Aspartate 4-semialdehyde	0.697209	0.030705	0.991263	0.962583
116.071	glyb;val-L	Glycine betaine;L-Valine	1.24109	0.049787	1.15738	0.180039
117.019	succ	Succinate	2.43786	0.000662	2.14807	0.005025
118.051	hom-L;thr-L	L-Homoserine;L-Threonine	0.956016	0.776425	1.21028	0.082389
119.05	pacald	Phenylacetaldehyde	0.996037	0.976339	0.930839	0.651628
121.041	ncam	Nicotinamide	0.984176	0.941077	1.00178	0.995854
128.035	5oxpro;glutrna	5-Oxoproline;L-Glutamyl-tRNA(Glu)	1.37471	0.019808	1.14877	0.194138
129.055	3mop;4mop	(S)-3-Methyl-2-oxopentanoate;4-Methyl-2-oxopentanoate	1.4912	0.000756	1.55536	0.000463
129.114	agm	Agmatine	0.974316	0.880835	1.26406	0.113054
130.051	5aop;glu1sa;glu5sa	5-Amino-4-oxopentanoate;L-Glutamate 1-semialdehyde;L-Glutamate 5-semialdehyde	0.705409	0.017771	0.750645	0.039647
130.087	ile-L;leu-L	L-Isoleucine;L-Leucine	1.11848	0.293668	1.35423	0.00492
131.035	4h2opntn;alac-S	4-Hydroxy-2-oxopentanoate;(S)-2-Acetolactate	1.36691	0.037556	1.25591	0.038532
131.045	asn-L	L-Asparagine	1.04195	0.755301	1.51989	0.152662
131.082	orn	Ornithine	3.47564	6.2e-05	1.90996	0.000252
132.03	asp-L	L-Aspartate	0.473233	0.001543	0.792216	0.136351
133.014	mal-L	L-Malate	1.55571	0.177833	1.43805	0.027496
134.047	ade	Adenine	1.25922	0.078449	1.13321	0.233037
135.031	hxan	Hypoxanthine	1.67171	0.244583	1.16587	0.168889
135.045	pac	Phenylacetic acid	1.53039	0.001445	1.70857	0.000376
138.067	4ahmmp	4-Amino-5-hydroxymethyl-2-methylpyrimidine	1.20441	0.227279	1.25542	0.155013
138.979	actp	Acetyl phosphate	1.02765	0.772743	1.0457	0.555776
139.975	cbp	Carbamoyl phosphate	0.938538	0.532985	0.967606	0.70055
140.081	histd	L-Histidinol	0.745069	0.037545	0.789557	0.071006
143.108	octa	octanoate (n-C8:0)	0.336954	0.016433	0.443208	0.033209
145.014	akg	2-Oxoglutarate	1.67357	0.000568	1.04972	0.826993
145.05	2ahbut;2dhp	(S)-2-Aceto-2-hydroxybutanoate;2-Dehydropantoate	1.67397	0.00329	1.26062	0.020491
145.062	gln-L	L-Glutamine	1.16973	0.223788	1.44491	0.032748
145.098	lys-L	L-Lysine	0.992252	0.946305	1.18435	0.045804
146.046	acser;glu-D;glu-L	O-Acetyl-L-serine;D-Glutamate;L-Glutamate	1.32672	0.020548	1.09774	0.397295
147.066	23dhmp;pant-R	(R)-2,3-Dihydroxy-3-methylpentanoate;(R)-Pantoate	1.73106	0.001503	1.08043	0.731943
149.009	tartr-L	L-tartrate	1.33901	0.03578	1.07093	0.630295
149.046	arab-D;arab-L;rbl-D;rbl-L;rib-D;xyl-D;xylu-D	D-Arabinose;L-Arabinose;D-Ribulose;L-Ribulose;D-Ribose;D-Xylose;D-Xylulose	1.31508	0.172876	1.01987	0.884464
150.041	gua	Guanine	1.04	0.59775	1.10677	0.17332
151.026	xan	Xanthine	1.27274	0.414559	0.996191	0.96296
154.062	his-L	L-Histidine	0.989667	0.944967	1.08152	0.474132
154.975	2pglyc	2-Phosphoglycolate	2.33192	0.014905	1.86735	0.019181
157.025	dhor-S	(S)-Dihydroorotate	0.652793	0.009162	0.831768	0.169787
157.051	2ippm	2-Isopropylmaleate	1.35744	0.015536	1.39109	0.020333
159.077	alaala	D-Alanyl-D-alanine	1.53295	0.130822	1.49422	0.012277
160.062	achms	O-Acetyl-L-homoserine	0.776977	0.129281	0.833033	0.262456
161.046	glycogen	glycogen	1.81674	0.001502	1.7581	0.008939
163.04	phpyr	Phenylpyruvate	1.0503	0.558684	1.10915	0.175082
164.072	phe-L	L-Phenylalanine	0.999743	0.99786	1.22655	0.036496
166.051	pydx	Pyridoxal	0.826342	0.083835	0.780662	0.037248
166.975	pep	Phosphoenolpyruvate	1.08011	0.641052	0.933308	0.628081
167.082	pydam	Pyridoxamine	1.31691	0.010439	1.43001	0.00598
168.066	pydxn	Pyridoxine	0.575246	0.049244	0.462437	0.023873
170.046	thdp	2,3,4,5-Tetrahydrodipicolinate	1.24604	0.048928	2.19889	0.078267
171.006	glyc3p	Glycerol 3-phosphate	0.939933	0.645633	1.34545	0.019092
171.03	3dhsk	3-Dehydroshikimate	1.18159	0.128958	1.25713	0.027459
171.139	dca	Decanoate (n-C10:0)	1.04207	0.871522	1.11081	0.490817
172.061	acg5sa	N-Acetyl-L-glutamate 5-semialdehyde	0.403262	0.002843	0.491719	0.009061
173.045	3c4mop;skm	3-Carboxy-4-methyl-2-oxopentanoate;Shikimate	1.353	0.018898	1.41441	0.007346
173.093	acorn	N2-Acetyl-L-ornithine	1.52297	0.016725	1.15513	0.203878
173.104	arg-L	L-Arginine	1.30797	0.01088	1.7086	0.003237
174.088	citr-L	L-Citrulline	3.09628	6.6e-05	1.72622	0.00073
175.036	cbasp	N-Carbamoyl-L-aspartate	0.443869	0.001565	0.744323	0.07423
175.061	3c2hmp;3c3hmp	3-Carboxy-2-hydroxy-4-methylpentanoate;3-Carboxy-3-hydroxy-4-methylpentanoate	1.29468	0.243342	1.28587	0.196982
176.936	ppi	Diphosphate	0.333197	0.011385	0.320134	0.012522
177.041	3ddgc	3-Dehydro-2-deoxy-D-gluconate	0.867638	0.348276	0.946917	0.699006
179.034	34hpp	3-(4-Hydroxyphenyl)pyruvate	1.23608	0.077797	1.22337	0.075744
179.056	2dglcn;gal;glc-D;inost;man	2-Deoxy-D-gluconate;D-Galactose;D-Glucose;myo-Inositol;D-Mannose	0.380307	0.015498	0.382565	0.019774
180.067	tyr-L	L-Tyrosine	1.05298	0.765501	1.23697	0.098475
182.97	3php	3-Phosphohydroxypyruvate	1.39039	0.02671	0.951476	0.733985
183.006	db4p	3,4-dihydroxy-2-butanone 4-phosphate	1.09636	0.521572	1.1732	0.139873
184.002	pser-L	O-Phospho-L-serine	1.94675	0.018608	1.325	0.093148
184.986	2pg;3pg	D-Glycerate 2-phosphate;3-Phospho-D-glycerate	1.70505	0.041818	1.1569	0.577535
186.114	8aonn	8-Amino-7-oxononanoate	0.573141	0.266733	0.585354	0.258998
187.04	phthcl	phthiocol (oxidized)	0.94277	0.52071	1.06192	0.513344
187.146	dann	7,8-Diaminononanoate	0.925992	0.649252	1.32044	0.020167
188.056	acglu	N-Acetyl-L-glutamate	2.35876	3.1e-05	1.99694	0.002444
189.04	3dhq	3-Dehydroquinate	1.7791	0.001423	1.58897	0.000301
189.088	26dap-LL;26dap-M	LL-2,6-Diaminoheptanedioate;meso-2,6-Diaminoheptanedioate	1.09166	0.529219	1.01025	0.958684
191.02	cit;icit	Citrate;Isocitrate	0.391663	0.015097	0.718905	0.196925
195.051	glcn	D-Gluconate	0.786546	0.185603	0.894997	0.395707
198.019	phom	O-Phospho-L-homoserine	0.822268	0.119964	0.877583	0.295521
199.004	e4p	D-Erythrose 4-phosphate	1.04	0.733806	1.03529	0.698156
199.17	ddca	Dodecanoate (n-C12:0)	0.708449	0.177617	0.659715	0.083326
203.034	dhna	1,4-Dihydroxy-2-naphthoate	0.933479	0.531811	1.08066	0.401805
203.083	trp-L	L-Tryptophan	1.15055	0.299879	1.23714	0.0536
204.053	lpam	Lipoamide	0.93101	0.705159	1.01243	0.964641
205.036	mcit	Methylcitrate	0.550714	0.03421	0.621158	0.03608
206.065	dhlam	Dihydrolipoamide	0.875608	0.264346	0.967357	0.734551
212.981	ohpb	2-Oxo-3-hydroxy-4-phosphobutanoate	1.08021	0.54061	1.01811	0.89478
213.016	2dr1p;2dr5p;dxyl5p	2-Deoxy-D-ribose 1-phosphate;2-Deoxy-D-ribose 5-phosphate;1-deoxy-D-xylulose 5-phosphate	1.0507	0.749756	1.00786	0.957639
213.126	dtbt	Dethiobiotin	0.922959	0.497437	1.0463	0.68834
214.049	g3pe	sn-Glycero-3-phosphoethanolamine	1.13272	0.427854	1.00513	0.969785
215.033	2me4p	2-C-methyl-D-erythritol 4-phosphate	0.054763	0.015699	0.102657	0.019713
217.083	gluala	5-L-Glutamyl-L-alanine	1.04369	0.761084	2.02293	0.003013
218.033	4ampm	4-Amino-2-methyl-5-phosphomethylpyrimidine	0.249413	0.015178	0.309249	0.021843
218.067	suchms	O-Succinyl-L-homoserine	0.575478	0.074997	0.653507	0.143113
218.103	pnto-R	(R)-Pantothenate	0.50956	0.008528	0.646018	0.029947
220.05	hisp	L-Histidinol phosphate	0.854622	0.244189	1.02761	0.899415
220.083	acgam	N-Acetyl-D-glucosamine	1.18225	0.266443	1.28765	0.019973
224.056	4adcho	4-amino-4-deoxychorismate	0.963812	0.795405	0.994914	0.969387
225.089	ppbng	Porphobilinogen	1.21357	0.065576	1.10635	0.276189
227.069	duri	Deoxyuridine	0.887618	0.383318	0.930645	0.582972
227.202	ttdca	tetradecanoate (n-C14:0)	0.584798	0.019918	0.552648	0.021247
228.028	pram	5-Phospho-beta-D-ribosylamine	1.45339	0.058794	1.2819	0.237864
229.012	r1p;r5p;ru5p-D;ru5p-L;xu5p-D	alpha-D-Ribose 1-phosphate;alpha-D-Ribose 5-phosphate;D-Ribulose 5-phosphate;L-Ribulose 5-phosphate;D-Xylulose 5-phosphate	1.3254	0.088122	1.29092	0.070321
230.067	sucgsa	N2-Succinyl-L-glutamate 5-semialdehyde	0.840312	0.311333	1.03348	0.844254
231.099	sucorn	N2-Succinyl-L-ornithine	0.888713	0.410715	1.82528	0.000419
243.033	fc1p	L-Fuculose 1-phosphate	0.786266	0.038708	0.833797	0.093551
243.063	uri	Uridine	1.0132	0.932813	1.06974	0.544462
243.085	btn	Biotin	1.01018	0.948046	1.05879	0.653979
244.999	dmpp;ipdp	Dimethylallyl diphosphate;Isopentenyl diphosphate	1.0643	0.408878	1.12318	0.093139
246.017	pydx5p	Pyridoxal 5'-phosphate	1.09925	0.579833	1.04177	0.813177
246.063	sucglu	N2-Succinyl-L-glutamate	0.448896	0.034191	0.964463	0.947031
248.034	pdx5p	Pyridoxine 5'-phosphate	0.981687	0.920141	0.939576	0.678699
249.055	glucys	gamma-L-Glutamyl-L-cysteine	0.652089	0.023308	1.13697	0.391776
249.113	q	Ubiquinone	1.01301	0.94153	1.16378	0.181981
251.129	qh2	Ubiquinol	1.10362	0.498379	1.23384	0.106062
253.015	skm5p	Shikimate 5-phosphate	1.45699	0.024145	1.43196	0.006144
253.217	hdcea	Hexadecenoate (n-C16:1)	0.31348	0.018346	0.229341	0.016214
255.233	hdca	Hexadecanoate (n-C16:0)	0.693757	0.050674	0.624725	0.027268
257.007	6pgl	6-phospho-D-glucono-1,5-lactone	1.11954	0.521079	1.21016	0.154295
258.039	gam1p;gam6p	D-Glucosamine 1-phosphate;D-Glucosamine 6-phosphate	1.16352	0.294509	1.16565	0.296928
259.023	f6p;g1p;g6p;gal1p;man1p;man6p;mi1p-D;mi3p-D;mi4p-D	D-Fructose 6-phosphate;D-Glucose 1-phosphate;D-Glucose 6-phosphate;alpha-D-Galactose 1-phosphate;D-Mannose 1-phosphate;D-Mannose 6-phosphate;1D-myo-Inositol 1-phosphate;1D-myo-Inositol 3-phosphate;1D-myo-Inositol 4-phosphate	1.12259	0.472606	1.00648	0.967045
260.993	h2mb4p	1-hydroxy-2-methyl-2-(E)-butenyl 4-diphosphate	1.07709	0.587095	0.939019	0.54142
263.097	thm	Thiamin	0.895095	0.449495	1.09925	0.400134
264.95	13dpg	3-Phospho-D-glyceroyl phosphate	0.994898	0.954052	0.784015	0.009169
266.068	rhcys	S-Ribosyl-L-homocysteine	0.93433	0.655497	0.951419	0.651924
266.088	adn;dgsn	Adenosine;Deoxyguanosine	0.846733	0.187221	0.893557	0.294818
267.073	ins	Inosine	1.39735	0.149852	1.2787	0.170548
268.022	acg5p	N-Acetyl-L-glutamyl 5-phosphate	1.34939	0.015421	1.30298	0.027476
275.017	6pgc	6-Phospho-D-gluconate	0.790906	0.309325	0.92341	0.674839
276.988	2mecdp	2-C-methyl-D-erythritol 2,4-cyclodiphosphate	1.01622	0.921238	0.928671	0.578382
277.117	rdmbzi	N1-(alpha-D-ribosyl)-5,6-dimethylbenzimidazole	1.72679	0.001467	2.73958	0.029388
281.249	ocdcea	octadecenoate (n-C18:1)	0.209185	0.016208	0.146378	0.016415
282.084	gsn	Guanosine	1.16389	0.241422	1.26003	0.047494
283.071	xtsn	Xanthosine	1.13106	0.539989	1.7403	0.003064
287.015	2dda7p	2-Dehydro-3-deoxy-D-arabino-heptonate 7-phosphate	1.0765	0.579665	1.13676	0.290108
289.033	s7p	Sedoheptulose 7-phosphate	1.2045	0.250167	1.21616	0.172409
289.105	sl26da	N-Succinyl-LL-2,6-diaminoheptanedioate	0.796605	0.098367	1.13753	0.284979
294.049	air	5-amino-1-(5-phospho-D-ribosyl)imidazole	1.28917	0.090449	0.968271	0.867696
296.083	5mta	5-Methylthioadenosine	1.49443	0.038117	1.39566	0.029589
297.28	m1ocdca;mocdca	methyl octadecanoate;10-methylstearic acid	1.62979	0.047644	0.988636	0.964719
298.07	4ppan	D-4'-Phosphopantothenate	1.01397	0.947851	0.933114	0.595492
300.049	acgam1p;acgam6p	N-Acetyl-D-glucosamine 1-phosphate;N-Acetyl-D-glucosamine 6-phosphate	1.60084	0.034386	1.3945	0.125875
306.049	dcmp	dCMP	2.17069	0.000372	1.62828	0.020085
306.081	sdhlam	S-Succinyldihydrolipoamide	0.980346	0.89359	0.969003	0.811681
307.034	dump	dUMP	0.934025	0.532549	1.09351	0.311583
312.059	fpram	2-(Formamido)-N1-(5-phospho-D-ribosyl)acetamidine	1.36955	0.068757	1.7642	0.009151
313.044	fgam	N2-Formyl-N1-(5-phospho-D-ribosyl)glycinamide	2.02381	0.054851	1.21884	0.294318
321.05	dtmp	dTMP	2.09697	0.003604	1.94918	0.003262
321.114	ptcys	N-Pantothenoylcysteine	0.781608	0.098067	0.93981	0.62451
322.045	cmp	CMP	3.25894	6e-05	1.96238	0.00957
323.028	psd5p;ump	Pseudouridine 5'-phosphate;UMP	2.12236	0.000792	1.75529	0.004398
325.311	marach	methyl arachidic acid	1.3899	0.166255	1.11024	0.651529
328.045	camp	cAMP	0.658014	0.014602	1.16277	0.17527
334.038	nicrnt	Nicotinate D-ribonucleotide	1.12079	0.236625	1.09937	0.39272
334.058	dhpmp	Dihydroneopterin monophosphate	0.83464	0.396663	0.935961	0.813009
338.988	fdp	D-Fructose 1,6-bisphosphate	1.22464	0.289278	1.07795	0.626632
339.327	dmarach	di-methyl arachic acid	1.11606	0.34134	0.918297	0.406571
340.125	igam	1D-myo-inositol 2-deoxy-D-glucopyranoside	1.08766	0.752492	0.759533	0.148524
341.11	lcts;malt;tre	Lactose;Maltose;Trehalose	1.33773	0.111713	1.67728	0.007122
346.056	amp;dgmp	AMP;dGMP	3.16262	0.000167	1.99739	0.029082
347.04	imp	IMP	1.58005	0.025622	1.17506	0.207172
352.069	25dhpp;25drapp	2,5-Diamino-6-hydroxy-4-(5'-phosphoribosylamino)-pyrimidine;2,5-Diamino-6-(ribosylamino)-4-(3H)-pyrimidinone 5'-phosphate	1.21686	0.125988	1.19193	0.128054
353.343	mbhn	methyl behenic acid	1.48455	0.026557	1.19987	0.259766
355.065	5aprbu	5-Amino-6-(5'-phosphoribitylamino)uracil	1.35607	0.098087	1.1903	0.143824
361.273	phdca	phenol palmitic acid	0.766302	0.035431	0.763951	0.039951
362.051	gmp	GMP	2.60345	5.8e-05	1.83816	0.007312
363.036	xmp	Xanthosine 5'-phosphate	1.47552	0.047579	1.30224	0.102081
367.358	dmbhn;ttc	di-methyl behenic acid;tetracosanoate (n-C24:0)	1.55213	0.024066	0.891579	0.366736
375.131	ribflv	Riboflavin	1.03965	0.78984	1.28003	0.053592
377.34	codhpre6	cobalt-dihydro-precorrin 6	0.893563	0.598379	0.871817	0.489584
381.374	tmbhn	tri-methyl behenic acid	1.29879	0.076882	1.07479	0.62491
382.135	iacgam	1D-myo-inositol 2-Acetamido-2-deoxy-D-glucopyranoside	1.60036	0.008671	1.37342	0.04955
383.115	ahcys	S-Adenosyl-L-homocysteine	0.967907	0.880176	0.942179	0.734914
386.016	dcdp	dCDP	1.74451	0.005266	1.50999	0.030652
388.944	arpp;prpp	5-phosphoarabinose pyrophosphate;5-Phospho-alpha-D-ribose 1-diphosphate	0.67436	0.026781	0.609071	0.019422
395.39	dmlgnc;hexc	dimethyl lignoceric acid;hexacosanoate (n-C26:0)	1.39945	0.041962	1.01103	0.956589
401.017	dtdp	dTDP	1.61711	0.010694	1.56699	0.021548
402.011	cdp	CDP	1.50228	0.010688	1.32719	0.01983
402.995	udp	UDP	1.8348	0.003366	1.54758	0.011671
409.405	tmlgnc	tri-methyl lignoceric acid	1.5252	0.010995	1.29059	0.158148
410.027	dadp	dADP	2.0545	0.001349	1.55764	0.036917
421.067	tres	trehalose 2 sulfate	0.933932	0.740826	1.1769	0.248341
421.075	tre6p	alpha,alpha'-Trehalose 6-phosphate	1.15998	0.409892	1.29482	0.058356
423.031	thmpp	Thiamine diphosphate	1.27215	0.065895	1.37269	0.018049
423.421	tamlgnc	tri-methyl lignoceric acid	1.45672	0.037226	1.12178	0.455576
426.022	adp;dgdp;pap	ADP;dGDP;Adenosine 3',5'-bisphosphate	1.47735	0.036364	1.37114	0.087268
437.436	tmhexc	tri-methyl hexacosanoate	1.51911	0.015489	1.22248	0.2307
442.017	gdp	GDP	1.9049	0.005404	1.30865	0.070213
442.079	malACP	Malonyl-[acyl-carrier protein]	1.21855	0.133755	1.14403	0.223807
442.144	dhf	7,8-Dihydrofolate	1.25886	0.137681	1.17764	0.186836
451.289	1msg3p	1-Acyl-sn-glycerol 3-phosphate (branched C19:0)	0.599761	0.03569	0.626013	0.047476
451.452	tamhexc	tetra-methyl hexacosanoate	1.60686	0.008989	1.26088	0.222994
452.277	2agpe160	2-Acyl-sn-glycero-3-phosphoethanolamine (n-C16:0)	1.0677	0.745736	0.605679	0.022589
456.161	mlthf	5,10-Methylenetetrahydrofolate	1.05708	0.80802	0.999587	0.996915
462.068	dcamp	N6-(1,2-Dicarboxyethyl)-AMP	0.903435	0.578327	1.13356	0.326533
465.467	pmhexc	penta-methyl hexacosanoate	1.49619	0.002655	1.26627	0.179776
465.98	dctp	dCTP	1.11596	0.404512	1.23317	0.046734
472.155	10fthf;5fthf	10-Formyltetrahydrofolate;5-Formyltetrahydrofolate	0.983056	0.921009	1.17366	0.204597
477.509	adcobdam	Adenosyl cobyrinate diamide	1.92464	0.130038	1.35299	0.452207
479.483	tamocta	tetra-methyl octacosanoate	1.41364	0.019839	1.13317	0.469482
481.465	phthdl	phthiodolone	1.27397	0.118767	1.12743	0.394903
481.976	ctp	CTP	0.842505	0.136832	0.978806	0.867573
482.961	utp	UTP	0.926641	0.600015	1.2078	0.097118
485.145	msh	mycothiol (reduced)	1.1225	0.578938	1.43107	0.018838
489.992	datp	dATP	1.07224	0.621831	1.21169	0.121218
493.499	pmocta	penta-methyl octacosanoate	1.42602	0.021879	1.21649	0.334756
493.992	ahdt	2-Amino-4-hydroxy-6-(erythro-1,2,3-trihydroxypropyl)dihydropteridine triphosphate	0.909317	0.384916	1.01551	0.884593
494.642	adocbi	Adenosyl cobinamide	1.60871	0.170484	1.56641	0.136506
505.989	atp;dgtp	ATP;dGTP	0.736495	0.034124	0.963027	0.750531
507.514	hmocta	hexa-methyl octacosanoate	1.4057	0.01691	1.1333	0.539798
520.073	4c2me	4-(cytidine 5'-diphospho)-2-C-methyl-D-erythritol	1.26111	0.345944	1.10656	0.533739
521.983	gtp	GTP	0.845502	0.297554	0.849833	0.197132
531.443	pphthdl	phenolic phthiodiolone	0.888857	0.6595	0.75869	0.298219
535.546	hmtria	hexa-methyl triacontanoic acid (C30:0, plus 6 methyl branches)	1.32081	0.04868	1.20677	0.309072
547.073	dtdprmn	dTDP-L-rhamnose	1.28556	0.058374	1.83738	0.029807
549.562	hpmtria	hepta-methyl triacontanoic acid (C30:0, plus 7 methyl branches)	1.41366	0.040637	1.2639	0.23141
558.064	prbamp	1-(5-Phosphoribosyl)-AMP	1.24786	0.300398	1.18611	0.402234
563.068	dtdpglu	dTDPglucose	1.12571	0.541408	1.17682	0.225838
565.048	udpg;udpgal;udpgalfur	UDPglucose;UDPgalactose;UDP-D-galacto-1,4-furanose	1.22863	0.242203	1.83648	0.00037
565.412	2dmmq6	2-Demethylmenaquinone 6	0.760139	0.350719	0.511458	0.039873
567.295	pppg9	Protoporphyrinogen IX	0.717245	0.037824	0.769959	0.080047
567.496	12dgr160	1,2-Diacyl-sn-glycerol (dihexadecanoyl, n-C16:0)	1.10515	0.662777	0.661586	0.058473
575.432	prepphth	phenolic phthiocerol precursor	0.881673	0.630713	0.607081	0.100944
576.077	prfp;prlp	1-(5-Phosphoribosyl)-5-[(5-phosphoribosylamino)methylideneamino]imidazole-4-carboxamide;5-[(5-phospho-1-deoxyribulos-1-ylamino)methylideneamino]-1-(5-phosphoribosyl)imidazole-4-carboxamide	1.77005	0.003235	1.61427	0.020198
577.593	hpmdtria	hepta-methyl dotriacontanoic acid (7 methyl branches)	1.44027	0.021694	1.20239	0.348425
579.428	mqn6	Menaquinone 6	0.460349	0.046926	0.290248	0.020548
586.055	gdpddman	GDP-4-dehydro-6-deoxy-D-mannose	1.41109	0.125283	1.4073	0.021778
588.075	adpglc;gdpfuc	ADPglucose;GDP-L-fucose	1.76713	0.038116	1.55458	0.030435
594.318	palmACP	Palmitoyl-ACP (n-C16:0ACP)	0.932811	0.771764	0.817792	0.245685
600.042	2p4c2me	2-phospho-4-(cytidine 5'-diphospho)-2-C-methyl-D-erythritol	0.990541	0.95229	1.21712	0.173273
604.07	gdpmann	GDP-D-mannose	1.48027	0.011658	1.66805	0.002392
606.075	uacgam	UDP-N-acetyl-D-glucosamine	1.37891	0.052955	1.76521	0.007685
611.142	gthox	Oxidized glutathione	0.989379	0.951506	1.05771	0.700343
619.638	omtta	octa-methyl tetracontatricosanoic acid (C34:0, 8 methyl-branched carbons)	1.42429	0.040981	1.22466	0.392776
662.101	nad	Nicotinamide adenine dinucleotide	1.36262	0.058665	1.36212	0.070815
664.116	nadh	Nicotinamide adenine dinucleotide - reduced	1.44298	0.194546	1.22684	0.39579
668.145	enter	Enterochelin	1.5918	0.011238	1.54045	0.027795
675.211	bmnmsh	bimane conjugated mycothiol (mtb)	1.06808	0.614191	1.2603	0.027499
678.096	uamr	UDP-N-acetylmuramate	1.20905	0.283195	1.39568	0.02623
681.911	gdptp	Guanosine 3'-diphosphate 5'-triphosphate	0.396701	0.034049	0.349965	0.026875
686.138	dpcoa	Dephospho-CoA	0.874807	0.520644	1.1081	0.393274
690.508	pe160	phosphatidylethanolamine (dihexadecanoyl, n-C16:0)	0.971883	0.873184	0.759562	0.097906
701.536	2dmmq8	2-Demethylmenaquinone 8	1.20776	0.383305	1.10424	0.581082
715.545	mqn8	Menaquinone 8	0.937363	0.769419	0.7402	0.13675
717.278	fcmcbtt	iron(III) chelated carboxymycobactin T (R=8 carbon, final carbon is carboxyl group)	0.994335	0.971266	1.18304	0.221505
717.561	mql8	Menaquinol 8	0.984451	0.940156	0.718828	0.088743
720.312	cmcbtt	carboxymycobactin T (R=8 carbon, final carbon is carboxyl group)	0.850931	0.348077	0.98774	0.958637
721.45	octdp	all-trans-Octaprenyl diphosphate	0.565101	0.022069	0.516815	0.020917
721.507	pg160	Phosphatidylglycerol (dihexadecanoyl, n-C16:0)	1.41071	0.266662	0.934357	0.831659
742.068	nadp	Nicotinamide adenine dinucleotide phosphate	1.58136	0.006301	1.24151	0.222864
744.082	nadph	Nicotinamide adenine dinucleotide phosphate - reduced	1.30085	0.087881	1.30378	0.08055
746.569	pe180	phosphatidylethanolamine (dioctadecanoyl, n-C18:0)	1.46318	0.025402	1.6992	0.020173
763.547	pg160190	Phosphatidylglycerol (hexadecanoyl, methylstearoyl)	0.763626	0.235642	0.741802	0.127842
766.108	coa	Coenzyme A	0.582044	0.020339	0.939894	0.633563
777.595	decd_tb	(E,E,E,E,E,E,E,Z,Z) decaprenyl phosphate	0.975692	0.930073	0.775479	0.192643
784.15	fad	Flavin adenine dinucleotide oxidized	1.29982	0.092279	1.22092	0.190087
790.554	ps180	phosphatidylserine (dioctadecanoyl, n-C18:0)	0.638944	0.122868	0.806126	0.396469
799.653	agdpcbi	Adenosine-GDP-cobinamide	0.819981	0.273554	0.815409	0.256979
805.596	pg190	Phosphatidylglycerol (dimethylstearoyl, C19:0)	1.08943	0.805171	0.985774	0.971287
808.118	accoa	Acetyl-CoA	0.932222	0.689681	1.31053	0.10655
809.258	harab-D	hexa arabinofuranoside	1.05622	0.759338	1.19997	0.174348
812.483	fmcbtt	Iron(II) mycobactin T	0.370386	0.016912	0.322913	0.018226
814.499	mcbtt	mycobactin T	0.374943	0.025195	0.303686	0.020278
822.134	ppcoa	Propanoyl-CoA	1.05963	0.829114	1.16942	0.321354
827.265	maltpt	Maltopentaose	0.661089	0.035994	1.31243	0.06057
827.33	focytc	Ferrocytochrome c	0.846792	0.305181	1.31769	0.082658
828.513	mcbts	mycobactin S	0.627547	0.074731	0.626352	0.110501
843.521	pgp160190	Phosphatidylglycerophosphate (hexadecanoyl, tuberculostearoyl, C16:0, C19:0)	0.716409	0.123437	0.85083	0.390065
845.657	udcpp	Undecaprenyl phosphate	1.32888	0.278924	0.999118	0.99972
851.566	ptd1ino160190	phosphatidyl 1D myo inositol (C16:0, C19:0)	1.10182	0.53309	1.26319	0.105201
852.105	malcoa	Malonyl-CoA	0.921508	0.822674	1.30102	0.237334
857.558	decdp;decdp_tb	all trans Decaprenyl diphosphate;(E,E,E,E,E,E,E,Z,Z) Decaprenyl diphosphate	0.755846	0.13157	0.81936	0.249663
859.257	sheme	Siroheme	1.51002	0.228024	1.97544	0.028832
866.122	mmcoa-R;mmcoa-S;succoa	(R)-Methylmalonyl-CoA;(S)-Methylmalonyl-CoA;Succinyl-CoA	0.892344	0.641387	0.985371	0.958005
878.169	uamag	UDP-N-acetylmuramoyl-L-alanyl-D-glutamate	1.41386	0.280113	1.58476	0.147791
892.211	occoa	Octanoyl-CoA (n-C8:0CoA)	1.11206	0.499432	1.11458	0.489138
894.171	ugmag	UDP-N-glycolylmuramoyl-L-alanyl-D-glutamate	1.91387	0.075047	1.50222	0.263788
895.351	pre6b	Precorrin 6B	0.982589	0.921462	1.19221	0.197544
907.338	pre4	Precorrin 4	0.933343	0.778507	1.47922	0.053444
908.166	pmcoa	Pimeloyl-CoA	1.42494	0.129888	1.28817	0.128198
909.639	decda_tb;decdr_tb	decaprenylphosphoryl-beta-D-arabinofuranose;decaprenylphosphoryl-beta-D-5-ribose	1.12609	0.452809	0.983433	0.954802
914.506	prepphthACP	phenolic phthiocerol precursor bound ACP	0.274557	0.015262	0.299736	0.020054
939.648	decdman1p_tb	(E,E,E,E,E,E,E,Z,Z) decaprenyl mannose phosphate	0.770752	0.140303	0.865101	0.394954
952.505	cdpdhdecg	CDP-1,2-dihexadecanoylglycerol	0.987407	0.949401	1.20148	0.172262
969.28	mssg	mycothiol (oxidized - dimer)	2.19242	0.014684	1.89814	0.009469
976.297	tdcoa	Tetradecanoyl-CoA (n-C14:0CoA)	1.9562	0.334541	7.88467	0.00149
989.605	decdpa_tb;decdpr_tb	decaprenylphosphoryl-beta-D-5-phosphoarabinofuranose;decaprenylphosphoryl-beta-D-5-phosphoribose	1.24954	0.403987	1.07043	0.813445

## Sheet: excluded from tables 1-3
Variable metabolites: these had significant changes in concentration in multiple mutant strains, including plasmid-complemented strains, in this and other studies. These metabolites were omitted from tables 1-3.
phenol palmitic acid ACP
phosphatidylethanolamine (dioctadecanoyl, n-C18:0)
Acetyl-CoA
Phosphatidylglycerol (dihexadecanoyl, n-C16:0)
Adenosine-GDP-cobinamide
cAMP
Iron(II) mycobactin T
mycobactin S
Undecaprenyl phosphate
Succinate
2-Phosphoglycolate
Glycerol 3-phosphate
N1-(5-Phospho-D-ribosyl)glycinamide
1D-myo-inositol 2-deoxy-D-glucopyranoside
Phosphatidylglycerophosphate (dihexadecanoyl, n-C16:0)
3-Carboxy-2-hydroxy-4-methylpentanoate;3-Carboxy-3-hydroxy-4-methylpentanoate
2-Oxoglutarate
2-Deoxy-D-gluconate;D-Galactose;D-Glucose;myo-Inositol;D-Mannose
3-Phosphohydroxypyruvate
D-Glycerate 2-phosphate;3-Phospho-D-glycerate
AMP;dGMP
tri-methyl behenic acid
tri-methyl lignoceric acid
tri-methyl hexacosanoate
penta-methyl hexacosanoate
penta-methyl octacosanoate
hepta-methyl triacontanoic acid (C30:0, plus 7 methyl branches)
Guanosine 3'-diphosphate 5'-triphosphate
glycogen
N-Acetyl-L-glutamate
glutamine
